# Supplementary material for: Morphological and Molecular Changes in the Cortex and Cerebellum of Immunocompetent Mice Infected with Zika Virus
Source: Viruses. 2023 Jul 27;15(8):1632. doi: 10.3390/v15081632 (PMC10458311; doi:10.3390/v15081632)
Supplement: Supplementary file 1 [file viruses-15-01632-s001.zip]

Archive with 5 entries (4 files):
- viruses-2455318-supplementary/
- viruses-2455318-supplementary/Figure S1 corrected (19-07-2023).pdf
- viruses-2455318-supplementary/Table S1 corrrected (19-07-2023).pdf
- viruses-2455318-supplementary/Table S2 (07-07-2023).pdf
- viruses-2455318-supplementary/Table S3 (07-07-2023).pdf
